# Supplementary material for: ZIF-8-Based Surface Plasmon Resonance and Fabry–Pérot Sensors for Volatile Organic Compounds
Source: Sensors (Basel). 2024 Jul 5;24(13):4381. doi: 10.3390/s24134381 (PMC11244607; doi:10.3390/s24134381)
Supplement: Supplementary file 1 [file sensors-24-04381-s001.zip]

Archive with 1 entries (1 files):
- sensors-3036979-supplementary.pdf
